# Supplementary material for: Drought‐responsive genes, late embryogenesis abundant group3 ( LEA3) and vicinal oxygen chelate, function in lipid accumulation in Brassica napus and Arabidopsis mainly via enhancing photosynthetic efficiency and reducing ROS
Source: Plant Biotechnol J. 2019 Apr 26;17(11):2123–42. doi: 10.1111/pbi.13127 (PMC6790364; doi:10.1111/pbi.13127)
Supplement: Supplementary file 15 — Table S1 Detailed oil and FA contents of transgenic Arabidopsis overexpressing LEA and VOC. [file PBI-17-2123-s015.xlsx]

## Sheet: Oil content-LEA
Table S1 Detailed oil content and FAs in OE of LEA and VOC transgenic Arabidopsis
oil content(%)
BnLEA3.1-Gly			BnLEA3.1-35S			BnLEA3.2-Gly			BnLEA3.2-35S			BnLEA3.3-Gly			BnLEA3.3-35S			BnLEA3.4-Gly			BnLEA3.4-35S			AtLEA3-Gly			AtLEA3-35S
line	average	standard deviation	line	average	standard deviation	line	average	standard deviation	line	average	standard deviation	line	average	standard deviation	line	average	standard deviation	line	average	standard deviation	line	average	standard deviation	line	average	standard deviation	line	average	standard deviation
9-4	39.6214	0.0945256	40-2	37.8497	0.60509	2-22	37.6669	0.393451	2-1	39.1143	0.495783	2-4	37.573	0.58415	9-15	39.7891	0.630876	2-4	41.6857	0.514746	5-7	40.982	0.588286	1-5	37.3212	0.80412	1-8	36.6605	0.359183
11-3	35.7765	0.0410565	6-2-14	36.995	0.599552	11-1	37.0212	0.42745	9-4	38.4407	0.812533	5-15	37.3061	0.168534	10-2	39.7033	0.601997	4-27	38.4651	0.0934295	5-15	36.2315	0.548145	9-2	37.2913	0.224398	5-1	35.7799	0.555145
9-2	34.2572	0.159238	9-12	35.329	0.382122	11-12	35.4406	0.26874	9-15	38.3254	0.508164	2-1	35.5321	0.486114	9-14	38.0614	0.659688	4-22	37.9109	0.925808	5-13	35.4799	0.82375	9-4	37.0213	0.590661	8-4	35.4821	0.830764
9-6	34.3578	0.269823	40-15	35.2698	0.789651	2-9	35.0383	0.530427	9-18	37.6217	0.287759	5-17	35.5126	0.330021	9-11	37.6954	0.474179	4-29	36.9046	0.592254	5-11	33.8026	0.120498	9-1	36.7792	0.588356	14-14	35.4285	0.222384
1-3	32.133	0.288118	21-15	35.1603	0.863945	2-27	34.9557	0.4342	6-10	37.3123	0.218355	7-1	35.474	0.491787	10-6	37.6468	0.791902	2-8	36.305	0.480117	4-6	33.3228	0.881478	3-6	35.8583	0.819877	1-9	35.4067	0.808342
CK	30.9134	0.104871	5-4	34.6177	0.645782	2-14	34.888	0.242507	6-23	37.2425	0.145233	7-9	34.7392	0.53949	9-25	37.2993	0.207086	14-14	36.0194	0.848329	11-6	32.564	0.394855	5-1	35.7166	0.172526	5-12	35.0855	0.538155
1-8	31.6813	0.148408	21-21	34.5097	0.619244	2-16	34.5497	0.391421	9-7	35.9529	0.780336	2-2	34.1829	0.411835	9-20	36.5069	0.317131	2-5	34.938	0.211614	5-8	32.3806	0.441237	1-2	35.4708	0.171215	5-16	34.5858	1.10417
			44-15	33.2537	0.527711	2-5	34.3647	0.874146	2-4	35.7962	0.0690537	7-14	33.8558	0.152756	9-22	35.9156	0.768541	4-17	34.3015	0.479522	5-14	32.3544	1.18006	9-10	34.8117	1.33464	8-3	34.5194	0.604305
			5-5	32.8275	0.175531	14-6	34.0994	0.237494	6-15	35.4651	0.553366	4-2	33.7036	0.548789	9-28	35.7522	0.343521	4-4	34.1236	0.868614	10-1	32.1715	0.287943	9-5	34.5256	0.818091	9-8	34.4214	0.869244
			46-5	32.8228	0.277244	2-2	32.9785	0.753325	6-2	35.409	0.608579	5-5	33.0307	0.500669	10-25	35.0959	0.480124	4-1	31.263	0.58352	5-3	31.6314	0.202251	3-1	33.6392	0.808335	5-11	30.6906	1.11711
			5-2	32.2338	1.0003	11-5	32.6898	0.34892	8-3	35.0138	0.0538854	CK	32.8368	0.406524	10-4	34.8229	0.888776	CK	30.813	0.451421	CK	30.3341	1.1079	5-2	33.3071	0.15685	CK	30.566	0.292111
			5-7	31.5755	0.19589	2-13	32.2491	0.239437	7-11	34.7962	0.590528	2-6	32.7921	0.621778	9-19	34.4573	0.633974	4-18	28.3758	0.514884	10-2	28.981	0.35509	3-4	32.2675	1.2002	8-2	30.3941	0.309274
			19-9	31.4734	0.218749	2-18	31.8912	0.19887	9-1	34.5644	0.418366	7-20	32.7074	0.345652	2-19	31.8191	0.859826							3-9	31.3619	0.675825
			CK	31.1413	0.540807	10-4	31.6743	0.417311	2-11	34.4705	0.112957				2-18	30.8004	0.288101							CK	30.2604	0.326779
						CK	31.2502	0.295539	CK	30.6361	0.354303				CK	30.7201	0.220511							1-8	29.8353	0.26788
						2-17	29.5214	0.723526	8-10	29.9632	0.420603													1-4	29.8053	0.738566
						14-1	29.4744	0.25245

## Sheet: FA-LEA
FA
	C16:0	SD		C18:0	SD		C18:1	SD		C18:2	SD		C18:3	SD		C20:0	SD		C20:1	SD		C20:2	SD		C20:3	SD		C22:1	SD
CK(Gly)	8.92112	0.507055		8.92112	0.507055		11.3616	0.65629		27.5781	0.717789		20.9163	0.79099		1.9978	0.852476		1.9978	0.852476		2.38417	0.929448		1.6153	0.628326		1.6153	0.628326
BnLEA3.1-Gly	7.98241	0.0961434		7.98241	0.0961434		16.1718	0.194422		29.0019	0.316863		15.935	0.197238		1.68815	0.0983811		1.68815	0.0983811		2.2324	0.524965		1.22102	0.511629		1.22102	0.511629
BnLEA3.2-Gly	8.96679	0.281928		8.96679	0.281928		15.0045	0.430411		28.6143	0.93759		18.0796	0.345952		1.02587	0.197305		1.02587	0.197305		1.77898	0.464101		0.460594	0.355984		0.460594	0.355984
BnLEA3.3-Gly	8.23995	0.0916174		8.23995	0.0916174		14.901	0.209349		28.3402	0.261652		18.8288	0.11526		1.4795	0.296645		1.4795	0.296645		2.64599	0.47839		0.376891	0.153427		0.376891	0.153427
BnLEA3.4-Gly	8.59606	0.265637		8.59606	0.265637		13.875	0.66916		29.1249	0.792345		17.9117	0.324448		0.781096	0.193023		0.781096	0.193023		2.47443	0.386665		0.601895	0.235832		0.601895	0.235832
AtLEA3-Gly	8.69791	0.269406		8.69791	0.269406		13.7684	0.502262		29.7399	0.893087		17.1614	0.288391		1.39847	0.449513		1.39847	0.449513		1.97195	0.0479863		0.594682	0.0219459		0.594682	0.0219459
CK(35S)	8.76576	0.0867777		2.53234	0.0533034		2.53234	0.0533034		30.1539	0.132677		30.1539	0.132677		2.32583	0.0355937		2.32583	0.0355937		2.05164	0.0129532		2.05164	0.0129532		2.20838	0.0429161
BnLEA3.1-35S	7.27791	0.135115		2.75184	0.0781461		2.75184	0.0781461		28.9308	0.599178		28.9308	0.599178		1.82673	0.061761		1.82673	0.061761		2.469	0.541647		2.469	0.541647		2.87997	0.39005
BnLEA3.2-35S	8.24556	0.053351		2.9068	0.0387513		2.9068	0.0387513		28.1771	0.025939		28.1771	0.025939		2.34736	0.018832		2.34736	0.018832		1.91437	0.0125574		1.91437	0.0125574		2.11578	0.0309257
BnLEA3.3-35S	8.48802	0.0298068		3.10395	0.0558816		3.10395	0.0558816		28.0671	0.0171922		28.0671	0.0171922		2.3681	0.00946627		2.3681	0.00946627		2.04759	0.00654527		2.04759	0.00654527		2.07805	0.0121581
BnLEA3.4-35S	8.15147	0.0699329		3.02048	0.167407		3.02048	0.167407		27.7534	0.0359724		27.7534	0.0359724		2.32762	0.00995824		2.32762	0.00995824		1.87231	0.0252643		1.87231	0.0252643		2.10071	0.0169455
AtLEA3-35S	8.48433	0.0968485		3.35031	0.0294037		3.35031	0.0294037		28.1971	0.1032		28.1971	0.1032		2.41408	0.0215926		2.41408	0.0215926		1.94818	0.0442881		1.94818	0.0442881		2.61128	0.160969

## Sheet: Oil content-VOC
oil content(%)
BnVOC1-Gly			BnVOC1-35S			BnVOC2-Gly			BnVOC2-35S			BnVOC3-Gly			BnVOC3-35S			BnVOC4-Gly			BnVOC4-35S			AtVOC-Gly			AtVOC-35S
line	average	standard deviation	line	average	standard deviation	line	average	standard deviation	line	average	standard deviation	line	average	standard deviation	line	average	standard deviation	line	average	standard deviation	line	average	standard deviation	line	average	standard deviation	line	average	standard deviation
9-3	38.1294	0.641702	11-16	37.4272	0.349568	15-13	35.4959	0.655131	7-4	37.3084	0.762414	45-4	36.8578	0.41856	5-4	36.1922	0.123379	11-2	39.5596	0.481247	5-4	38.319	1.00751	1-20	36.4499	0.367176	1-2	37.7979	0.783385
10-1	36.6001	0.347656	14-26	36.2166	0.562484	10-10	34.7602	0.643269	8-7	36.4797	0.194179	43-11	36.8457	0.57761	5-22	35.7519	0.457316	3-5	39.1283	0.37621	4-12	37.3785	1.06075	1-22	34.2547	0.759827	4-24	35.9246	0.409595
11-8	34.4661	0.422447	13-22	35.1381	0.0481177	15-2	33.9826	0.473522	6-15	35.6834	0.999112	45-10	36.8313	0.42976	6-9	35.0042	0.705111	3-1	38.9549	1.23839	4-3	37.1967	0.432785	1-10	33.9357	0.993949	2-4	35.9148	0.386861
10-21	33.5608	0.0806451	13-15	34.8185	1.02166	15-6	33.6318	0.204319	8-14	35.2433	1.05054	45-15	36.2323	0.36162	4-3	34.6262	0.217542	3-14	38.6845	0.620117	6-16	36.0128	0.77016	9-6	33.1416	0.314857	4-25	35.8831	0.275019
10-26	33.5371	0.241574	14-15	34.4936	0.669836	15-4	33.5338	0.236894	8-24	35.1819	1.0563	45-16	34.8096	0.08462	5-5	34.5619	1.05284	11-5	38.3753	0.381593	4-10	35.7472	0.696703	1-23	32.9565	0.329683	7-5	35.6785	0.30152
10-16	31.3379	0.702835	14-24	34.4728	0.580354	4-2	33.2377	0.263873	8-30	34.9735	0.730917	45-7	34.6392	0.16909	6-4	34.364	0.899613	11-4	37.696	0.499968	6-18	35.5713	0.394721	9-11	31.7098	0.340683	3-1	34.4481	0.393376
10-27	31.1727	0.901759	13-14	34.1859	0.700136	10-8	33.1468	0.253537	8-15	34.8018	0.610469	46-3	34.3573	0.40962	5-1	34.1199	0.750095	3-3	37.527	0.0795065	4-7	35.4132	0.556766	1-3	31.6455	0.318884	7-11	33.935	0.735595
11-9	30.9541	0.520714	13-10	33.9395	0.32531	15-5	32.94	0.584355	7-2	34.7678	0.210314	8-6	34.2674	0.55543	6-3	34.0939	0.815646	3-15	37.1391	0.834363	5-12	35.1464	0.282074	CK	30.4535	0.483259	2-18	33.801	0.438303
CK	30.9382	0.118392	13-13	33.8998	0.410096	4-4	32.7311	0.601152	8-8	32.9606	0.731608	10-3	33.149	0.07877	6-7	34.0866	0.122485	3-19	36.7058	0.319612	2-4	35.1282	1.18823				4-1	33.6356	0.745804
11-7	30.2805	0.12399	11-21	33.6375	0.448197	4-1	32.1902	0.30831	7-15	32.5967	1.04534	45-2	32.981	0.4869	5-6	34.0513	0.625129	3-26	35.993	0.230424	4-6	34.7937	1.11557				4-2	33.4786	0.539419
10-14	30.1571	0.689366	13-11	33.5537	0.412488	8-5	32.0147	0.5193	7-35	32.5645	0.200338	10-1	32.7397	0.07819	3-14	33.8555	1.32363	11-19	35.7746	0.305933	4-9	33.671	0.339216				4-6	33.0634	0.333928
			13-1	33.4789	1.27509	10-9	31.7459	0.630441	6-14	32.4263	0.75054	10-6	32.4964	0.65487	3-14	33.586	0.938792	9-3	34.7668	0.648521	CK	31.4907	0.731631				4-22	32.792	0.645849
			2-5	32.8801	1.05195	4-8	31.6545	0.566125	8-13	31.4826	0.668815	46-9	31.976	0.24697	4-1	33.3422	1.02674	9-17	34.6703	0.2779	4-20	30.8376	0.276351				7-15	32.3411	0.0932617
			12-16	32.7859	1.3488	10-30	31.1879	0.507152	6-37	31.0123	0.701383	8-7	31.9046	0.23921	6-2	32.4735	0.565339	9-24	34.6157	0.48837							4-5	31.962	0.0718012
			11-20	32.0229	0.359912	CK	30.6928	0.801951	CK	30.81	0.280432	8-5	31.4538	0.03398	3-12	32.412	0.645192	3-2	34.5523	0.415537							4-23	31.8915	0.0323987
			14-16	31.8677	1.02697	10-22	30.3626	0.615812	8-3	30.3783	0.559185	CK	31.2851	0.25193	6-15	32.063	0.59758	3-23	34.0724	1.32298							CK	30.8643	0.431678
			12-13	30.9526	0.483408				8-4	30.3727	0.0300049				CK	30.8522	0.499629	3-24	33.1584	0.410272
			CK	30.3276	0.860177													11-14	32.8017	0.247646
																		3-12	32.7109	1.31953
																		9-13	31.9628	0.443734
																		9-15	31.8272	0.0489396
																		3-25	31.3846	1.24411
																		3-16	31.3424	0.829374
																		CK	30.6997	0.657259

## Sheet: FA-VOC
FA
	C16:0	SD		C18:0	SD		C18:1	SD		C18:2	SD		C18:3	SD		C20:0	SD		C20:1	SD		C20:2	SD		C20:3	SD		C22:1	SD
CK(Gly)	7.92952	0.0210495		2.95457	0.0498415		13.7065	0.048883		27.7547	0.0632779		20.7619	0.0615172		2.11704	0.038367		18.2711	0.0216226		2.33709	0.124881		2.33709	0.124881		1.97249	0.131326
BnVOC1-Gly	7.30636	0.0543374		3.22479	0.0214825		15.3883	0.0659815		29.9109	0.057854		18.772	0.0361866		2.10896	0.0180068		19.0516	0.0758833		1.86637	0.0509909		1.86637	0.0509909		0.468955	0.00754789
BnVOC2-Gly	6.89112	0.014064		3.04687	0.0169294		16.4743	0.0693084		29.4248	0.0330918		17.952	0.0702651		1.99314	0.0273729		20.135	0.063723		1.67286	0.0317603		1.67286	0.0317603		0.483704	0.00261079
BnVOC3-Gly	7.56727	0.0154331		3.0508	0.0601918		15.6072	0.413971		28.0474	0.14286		18.7103	0.430905		2.00843	0.0668735		19.1671	1.07528		1.88534	0.63925		1.88534	0.63925		2.03806	0.628901
BnVOC4-Gly	7.67077	0.0299277		3.11805	0.0202942		16.3948	0.0532924		27.6009	0.0186449		18.3597	0.0220119		2.15291	0.0115814		20.3004	0.229818		1.69325	0.232253		1.69325	0.232253		0.613231	0.00164571
AtVOC-Gly	6.99056	0.115195		2.6961	0.0474313		15.8626	0.421275		29.5434	0.383753		18.8837	0.289279		1.9645	0.0134206		18.4923	0.780634		2.92476	0.0343881		2.92476	0.0343881		1.12413	0.237562
CK(35S)	8.39328	0.0699572		2.59021	0.0213269		13.1702	0.170208		28.6915	0.0992644		28.6915	0.0992644		1.90642	0.00878507		17.5717	0.677733		17.5717	0.677733		2.07369	0.0171933		0.600166	0.00802271
BnVOC1-35S	7.86001	0.126191		2.63307	0.0310972		14.0858	0.0746996		29.8032	0.101286		29.8032	0.101286		1.89892	0.00675265		17.3067	0.758091		17.3067	0.758091		2.03234	0.00723052		0.584314	0.0124417
BnVOC2-35S	8.37118	0.19889		2.00243	0.0440859		13.7279	0.872144		29.0919	0.237865		29.0919	0.237865		2.01921	0.0259372		17.5227	0.895161		17.5227	0.895161		2.09599	0.157961		0.611671	0.0452806
BnVOC3-35S	7.64261	0.205206		3.17988	0.0380314		14.9163	0.195272		29.9804	0.158819		29.9804	0.158819		2.40547	0.0126436		17.4211	0.221254		17.4211	0.221254		1.68722	0.0126871		0.612086	0.168937
BnVOC4-35S	7.40447	0.023157		2.22942	0.0321185		14.3223	0.0458113		29.2176	0.0514369		29.2176	0.0514369		1.64535	0.00307938		18.844	0.571472		18.844	0.571472		1.96362	0.00459897		0.72068	0.0012826
AtVOC-35S	8.81907	0.0709389		2.58583	0.00634834		14.2686	0.0492623		29.5442	0.052523		29.5442	0.052523		1.84414	0.0198212		17.6872	0.874468		17.6872	0.874468		1.96474	0.00257877		0.51246	0.00831711
