# Supplementary material for: Drought‐responsive genes, late embryogenesis abundant group3 ( LEA3) and vicinal oxygen chelate, function in lipid accumulation in Brassica napus and Arabidopsis mainly via enhancing photosynthetic efficiency and reducing ROS
Source: Plant Biotechnol J. 2019 Apr 26;17(11):2123–42. doi: 10.1111/pbi.13127 (PMC6790364; doi:10.1111/pbi.13127)
Supplement: Supplementary file 16 — Table S2 Primers used in RNA‐seq confirmation [file PBI-17-2123-s014.xlsx]

## Sheet: 工作表1
Table S2 Primers used in RNA-seq confirmination
No.	Gene	F(5'->3')	R(5'->3')
AT5G40990	LIPASE 1	GACTATCACACTTCCCTATCGG	CGATTAGCCTTTTCCGTCAAAT
AT3G10580	Home	AACTTGAATTCTATTGGCCAGC	TGTTGAAAGCTTGCTAAACTCC
AT2G39030	NATA1	TTCACAAGCTAATCCACCAGAT	GAAATGGGGAAGGGGAGATTTC
AT4G22470	LTP	GCCGGAATTCTAGCAATTAGTG	TCAAGATCAGACACATTTCGGA
AT4G05630	B3	GTACTCTCGTCCAGTTGTTACA	ACCAAAATGCAATAGTATCGCC
AT2G03190	ASK16	CACATGAAAGATATGTCGCCAG	ACTTTAGATCCTCAAAAGCCCA
AT1G65670	P450	CAAGATCATCTTTGAAGGAGCG	AAGAATACGTGGTGTTGTTTCG
AT1G77590	LACS9	GTTAGTTCAGATTGGGCACAAG	TGCTACCACATATTACGGTTGT
AT5G01900	WRKY62	GAGCTCAGACTACCATAGACAC	GTTGGATCTTTTGAACCTGCTT
AT2G44810	DAD1	GTTTACGCTGAAATCGGTAAGG	ACAAACCCGTCTACCAAATGTA
AT4G36950	MAPKKK21	CCATTCTTAGCCGTTGATGATG	ACCAATGAACCAAACATAACCG
AT1G29910	CAB3	CTAGAAGTTATCCACAGCAGGT	TTTCCCAAGTAATCGAGTCCTC
AT5G64040	PSAN	CCAGAAAGTTGGTTTGGTGAAT	CTAAGAAAACCATGGCTGATCG
AT1G22690	Gibberellin	TTTCTCAGACGAATGACGAGAA	CTGTGACAAACTTTCTTCCTCG
AT3G56970	BHLH38	GTTATCTCTCAACGGTTTCTGC	CCCACCCAACACATTTGATATC
AT4G04570	RLK	TGTGTCCAATCATTGACTCAGA	TAGACTGGTTTGAGGAACGTAC
AT2G40340	DREB2C	TGGTCAAGAGACAATGCAGTAT	CTCCCGAGCAAGTTAGAATTTG
AT1G07400	HSP20	GTTTGGGATCCATTCAAGGAAC	GTCTCTCTCCACTGATCTTGAG
AT5G05580	FAD8	TTCCTCAATTCTGGTCCCTTAC	GATGCCATGATTCGTCATTCTC
AT3G45140	LOX2	GATTACGGTAGAAGACTACGCA	CACATGTAAACGTTATCGACCC
AT5G09810	ACT7（ACTIN	GGTATGCTCTTCCTCATGCTAT	TTCTCCTTTATGTCACGGACAA
