# Supplementary material for: Drought‐responsive genes, late embryogenesis abundant group3 ( LEA3) and vicinal oxygen chelate, function in lipid accumulation in Brassica napus and Arabidopsis mainly via enhancing photosynthetic efficiency and reducing ROS
Source: Plant Biotechnol J. 2019 Apr 26;17(11):2123–42. doi: 10.1111/pbi.13127 (PMC6790364; doi:10.1111/pbi.13127)
Supplement: Supplementary file 18 — Table S4 Abbreviations used in this study. [file PBI-17-2123-s012.xlsx]

## Sheet: 工作表1
TableS4. Abbreviations used in this study
Abbreviations	Full name
LEA3	late embryogenesis abundant group3
VOC	vicinal oxygen chelate
OE	overexpression
FA	fatty acids
ROS	reactive oxygen species
GLY I	glyoxalase I
MG	methylglyoxal
GSH	glutathione
TAG	triacylglycerol
DGAT	diacylglycerol acyltransferase
HIL1	heat inducible lipase1
MGDG	monogalactosyldiacylglycerol
RWC	relative water content
SEM	scanning electron microscope
TSW	thousand seed weight
NATA1	N-acetyltransferase activity1
ATVSP1	vegetative storage protein 1
TF	transcription factors
PEG	polyethylene glycol
GO	gene ontology
KEGG	kyoto Encyclopedia of Genes and Genomes
LTP	lipid transfer proteins
GLY II	glyoxalase II
MDA	malondialdehyde
GSSG	oxidized glutathione
LOX	lipoxygenase
SOD	superoxide dismutase
CAT	catalase
DREB	dehydration-responsive element-binding proteins
LPAT	lysophosphatidic acid acyltransferase
LPP	lipid phosphate phosphatase
DGAT	diacylglycerol acyltransferase
PDAT	phospholipid:diacylglycerol acyl transferase
CCT	choline-phosphate:CTP cytidylyltransferase
AAPT	aminoalcohol-phosphotransferase
CAC	chloroplastic acetylcoenzyme A carboxylase
KAS	3-ketoacyl-acyl carrier protein synthase
HMA	heavy metal associated domain protein
G6P	glucose-6-phosphate
ACBP	Acyl-CoA binding proteins
ER	endoplasmic reticulum
ACP	acyl carrier protein
LACS9	long-chain acyl-CoA synthetase 9
ABF	ABRE binding factors
ABA	abscisic acid
PP2C	protein phosphatase 2C
SNRK2	SNF related kinase 2
CRK	cysteine-rich receptor-like kinase
HSP	heat shock factor protein
hv	irradiation with light
PSI	photosystem I
GPOX	glutathione peroxidase
GR	glutathione reductase
